# Supplementary material for: Fluorocarbosilane-Based Protective Coatings for Concrete
Source: Materials (Basel). 2022 Aug 30;15(17):5994. doi: 10.3390/ma15175994 (PMC9457494; doi:10.3390/ma15175994)
Supplement: Supplementary file 1 [file materials-15-05994-s001.zip]

Archive with 1 entries (1 files):
- materials-1842538-supplementary.pdf
